# Supplementary material for: Origin and Reversion of Omicron Core Mutations in the Evolution of SARS-CoV-2 Genomes
Source: Viruses. 2022 Dec 21;15(1):30. doi: 10.3390/v15010030 (PMC9865174; doi:10.3390/v15010030)
Supplement: Supplementary file 1 [file viruses-15-00030-s001.zip]

Archive with 2 entries (2 files):
- Table_S1.csv
- Table_S2.csv
