# Supplementary material for: Origin and Reversion of Omicron Core Mutations in the Evolution of SARS-CoV-2 Genomes
Source: Viruses. 2022 Dec 21;15(1):30. doi: 10.3390/v15010030 (PMC9865174; doi:10.3390/v15010030)
Supplement: Supplementary file 1 [file viruses-15-00030-s001.zip › Table_S1.csv]

	L18F	T19I	T19R	T20N	L24S	P25-	P26-	P26S	A27-	A67V	H69-	V70-	D80A	T95I	D138Y	G142D	V143-	Y144-	Y145-	E156-	F157-	R158G	R190S	N211-	L212I	V213G	+214EPE	D215G	L242-	A243-	L244-	G339D	R346K	S371F	S371L	S373P	S375F	T376A	D405N	R408S	K417N	K417T	N440K	G446S	L452Q	L452R	S477N	T478K	E484A
Omicron_BA.1	0	0	0	0	0	0	0	0	0	1	1	1	0	1	0	1	1	1	1	0	0	0	0	1	1	0	1	0	0	0	0	1	0	0	1	1	1	0	0	0	1	0	1	1	0	0	1	1	1
Omicron_BA.1.1	0	0	0	0	0	0	0	0	0	1	1	1	0	1	0	1	1	1	1	0	0	0	0	1	1	0	1	0	0	0	0	1	1	0	1	1	1	0	0	0	1	0	1	1	0	0	1	1	1
Omicron_BA.3	0	0	0	0	0	0	0	0	0	1	1	1	0	1	0	1	1	1	1	0	0	0	0	1	1	0	1	0	0	0	0	1	0	1	0	1	1	0	1	0	1	0	1	1	0	0	1	1	1
Omicron_BA.2	0	1	0	0	1	1	1	0	1	0	0	0	0	0	0	1	0	0	0	0	0	0	0	0	0	1	0	0	0	0	0	1	0	1	0	1	1	1	1	1	1	0	1	0	0	0	1	1	1
Omicron_BA.4.5	0	1	0	0	1	1	1	0	1	0	1	1	0	0	0	1	0	0	0	0	0	0	0	0	0	1	0	0	0	0	0	1	0	1	0	1	1	1	1	1	1	0	1	0	0	1	1	1	1
Omicron_BA.2.12.1	0	1	0	0	1	1	1	0	1	0	0	0	0	0	0	1	0	0	0	0	0	0	0	0	0	1	0	0	0	0	0	1	0	1	0	1	1	1	1	1	1	0	1	0	1	0	1	1	1
Delta_AY.4	0	0	1	0	0	0	0	0	0	0	0	0	0	1	0	1	0	0	0	1	1	1	0	0	0	0	0	0	0	0	0	0	0	0	0	0	0	0	0	0	0	0	0	0	0	1	0	1	0
Alpha_B.1.1.7	0	0	0	0	0	0	0	0	0	0	1	1	0	0	0	0	0	1	0	0	0	0	0	0	0	0	0	0	0	0	0	0	0	0	0	0	0	0	0	0	0	0	0	0	0	0	0	0	0
Beta_B.1.351	0	0	0	0	0	0	0	0	0	0	0	0	1	0	0	0	0	0	0	0	0	0	0	0	0	0	0	1	1	1	1	0	0	0	0	0	0	0	0	0	1	0	0	0	0	0	0	0	0
Gamma_P.1	1	0	0	1	0	0	0	1	0	0	0	0	0	0	1	0	0	0	0	0	0	0	1	0	0	0	0	0	0	0	0	0	0	0	0	0	0	0	0	0	0	1	0	0	0	0	0	0	0
[truncated: 28 more columns]
