# Supplementary material for: Origin and Reversion of Omicron Core Mutations in the Evolution of SARS-CoV-2 Genomes
Source: Viruses. 2022 Dec 21;15(1):30. doi: 10.3390/v15010030 (PMC9865174; doi:10.3390/v15010030)
Supplement: Supplementary file 1 [file viruses-15-00030-s001.zip › Table_S2.csv]

seq	variant	area1	area2	area3	X	strain	date	date_submitted
EPI_ISL_421939	.B	Europe	United-Kingdom	England	Hap_17	hCoV-19/England/20144018704/2020	2020/4/1	2020/4/9
EPI_ISL_484419	.B.40	Europe	United-Kingdom	England_PORT	Hap_61	hCoV-19/England/PORT-2D17C5/2020	2020/4/12	2020/7/8
EPI_ISL_420144	.B.1.1	Asia	Georgia	Tbilisi	Hap_4	hCoV-19/Georgia/Tb-1679/2020	2020/4/1	2020/4/5
EPI_ISL_1285859	.B.1.260	Europe	Germany	Baden-Wurttemberg	Hap_70	hCoV-19/Germany/BW-RKI-I-039498/2021	2021/2/22	2021/3/18
EPI_ISL_429018	.B.1.494	North-America	USA	California_San-Francisco	Hap_18	hCoV-19/USA/CA-CZB0750/2020	2020/4/3	2020/4/23
EPI_ISL_442207	.B.1.1	Europe	United-Kingdom	England_CAMB	Hap_72	hCoV-19/England/CAMB-7BC1B/2020	2020/4/4	2020/5/12
EPI_ISL_433765	.B.1.1.3	Europe	United-Kingdom	England_CAMB	Hap_81	hCoV-19/England/CAMB-7870E/2020	2020/4/5	2020/4/29
EPI_ISL_432687	.B.1.93	Europe	United-Kingdom	England_NOTT	Hap_54	hCoV-19/England/NOTT-10FB2D/2020	2020/4/7	2020/4/29
EPI_ISL_461895	.B.1.1.1	Europe	United-Kingdom	England_NOTT	Hap_8	hCoV-19/England/NOTT-1115C0/2020	2020/5/18	2020/6/6
EPI_ISL_529763	.C.9	Africa	South-Africa	KwaZulu-Natal_iLembe	Hap_31	hCoV-19/SouthAfrica/KRISP-K002768/2020	2020/8/21	2020/9/10
EPI_ISL_1919755	.B.1.617.2	Europe	Italy	Apulia_Lecce	Hap_74	hCoV-19/Italy/APU-IZSPB-1198PT/2021	2021/4/28	2021/5/6
EPI_ISL_424968	.B.1	North-America	USA	New-York_Bronx	Hap_49	hCoV-19/USA/NY-NYUMC161/2020	2020/4/1	2020/4/14
EPI_ISL_443495	.B.1.1	Europe	United-Kingdom	England_CAMB	Hap_7	hCoV-19/England/CAMB-82895/2020	2020/4/13	2020/5/12
EPI_ISL_456109	.B.1	North-America	USA	New-York_Queens	Hap_21	hCoV-19/USA/NY-NYUMC836/2020	2020/4/21	2020/6/1
EPI_ISL_450523	.B.1	Europe	Latvia		Hap_42	hCoV-19/Latvia/023/2020	2020/4/28	2020/5/21
EPI_ISL_484683	.B.1.418	Europe	United-Kingdom	Scotland	Hap_47	hCoV-19/Scotland/EDB6608/2020	2020/6/22	2020/7/8
EPI_ISL_498274	.B.1.1.25	Asia	Bangladesh	Chittagong_Brahmanbaria	Hap_41	hCoV-19/Bangladesh/BCSIR-NILMRC-274/2020	2020/7/19	2020/7/27
EPI_ISL_850690	.Q.3	North-America	USA	California	Hap_93	hCoV-19/USA/CA-CDC-STM-A100480/2021	2021/1/7	2021/1/20
EPI_ISL_1139074	.P.2	South-America	Brazil	Sao-Paulo_Osasco	Hap_40	hCoV-19/Brazil/SP-1595/2021	2021/2/10	2021/3/4
EPI_ISL_431112	.XB	North-America	Mexico	Chihuahua	Hap_13	hCoV-19/Mexico/CHH-LANGEBIO_IMSS_67059-NC/2021	2021/6/13	2021/7/15
EPI_ISL_607549	.B.1.9.5	Europe	United-Kingdom	England_MILK	Hap_88	hCoV-19/England/MILK-A7C876/2020	2020/10/15	2020/11/2
EPI_ISL_660613	.B.1.351	Africa	South-Africa	Eastern-Cape_Nelson-Mandela-Bay	Hap_59	hCoV-19/SouthAfrica/KRISP-EC-K004578/2020	2020/11/12	2020/11/27
EPI_ISL_718548	.B.1.1.7	Europe	United-Kingdom	England_CAMC	Hap_37	hCoV-19/England/CAMC-C44BB8/2020	2020/12/10	2020/12/21
EPI_ISL_774976	.B.1.1.25	Asia	Bangladesh	Dhaka_Dhamrai	Hap_75	hCoV-19/Bangladesh/GRMDRC/2020	2020/12/19	2021/1/7
EPI_ISL_1113136	.B.1.619	Europe	Belgium	Hainaut	Hap_28	hCoV-19/Belgium/ULG-12536/2021	2021/2/16	2021/3/1
EPI_ISL_1589910	.B.1.617.1	Asia	India	West-Bengal_Kolkata	Hap_48	hCoV-19/India/WB-1931501009007/2021	2021/3/29	2021/4/14
EPI_ISL_1519290	.B.1.617.2	Europe	United-Kingdom	England_CAMC	Hap_5	hCoV-19/England/CAMC-14ABF7C/2021	2021/3/30	2021/4/9
EPI_ISL_565731	.D.2	Oceania	Australia	Victoria	Hap_87	hCoV-19/Australia/VIC9812/2020	2020/8/12	2020/9/30
EPI_ISL_581117	.B.1.1.7	Europe	United-Kingdom	England_MILK	Hap_3	hCoV-19/England/MILK-9E2FE0/2020	2020/9/21	2020/10/14
EPI_ISL_825104	.B.1.351	Africa	South-Africa	Eastern-Cape_Amathole	Hap_92	hCoV-19/SouthAfrica/KRISP-K006830/2020	2020/11/19	2021/1/15
EPI_ISL_721617	.B.1.1.519	Asia	Japan		Hap_12	hCoV-19/Japan/IC-0377/2020	2020/12/6	2020/12/21
EPI_ISL_757470	.A.27	Europe	Denmark	Hovedstaden	Hap_90	hCoV-19/Denmark/DCGC-22492/2020	2020/12/14	2021/1/3
EPI_ISL_937654	.B.1.1.318	Europe	United-Kingdom	England_ALDP	Hap_23	hCoV-19/England/ALDP-115DB1E/2021	2021/1/25	2021/2/5
EPI_ISL_1164354	.B.1.617.1	Asia	Singapore		Hap_32	hCoV-19/Singapore/233/2021	2021/2/26	2021/3/5
EPI_ISL_2001140	.B.1.617.2	Asia	India	Gujarat_Gandhinagar	Hap_50	hCoV-19/India/GJ-GBRC575b/2021	2021/3/22	2021/5/11
EPI_ISL_1791065	.B.1.617.2	Europe	Switzerland	Aargau	Hap_39	hCoV-19/Switzerland/AG-UZH-IMV-3ba47acf/2021	2021/4/24	2021/4/29
EPI_ISL_2379601	.AY.77	Asia	India	Tamil-Nadu_Cuddalore	Hap_34	hCoV-19/India/TN-C_51_S3_R1_001/2021	2021/4/30	2021/6/2
EPI_ISL_2355389	.AY.10	Europe	United-Kingdom	England_LOND	Hap_63	hCoV-19/England/LOND-12FD57B/2021	2021/5/23	2021/5/31
EPI_ISL_431139	.B.1.631	North-America	USA	North-Carolina	Hap_36	hCoV-19/USA/NC-SLPH-0186/2021	2021/6/3	2021/6/23
EPI_ISL_660190	.B.1.351	Africa	South-Africa	KwaZulu-Natal_Harry-Gwala	Hap_16	hCoV-19/SouthAfrica/KRISP-K004312/2020	2020/10/23	2020/11/26
EPI_ISL_719465	.B.1.1.7	Europe	United-Kingdom	England_CAMC	Hap_35	hCoV-19/England/CAMC-C45601/2020	2020/12/10	2020/12/21
EPI_ISL_833786	.B.1.1.7	Europe	United-Kingdom	England_CAMC	Hap_73	hCoV-19/England/CAMC-F01307/2021	2021/1/8	2021/1/18
EPI_ISL_1000671	.P.1	South-America	Brazil	Sao-Paulo_Sao-Jose-dos-Campos	Hap_30	hCoV-19/Brazil/SP-BT13035/2021	2021/1/22	2021/2/15
EPI_ISL_939442	.B.1.1.7	Europe	United-Kingdom	England_QEUH	Hap_65	hCoV-19/England/QEUH-114CC88/2021	2021/1/25	2021/2/5
EPI_ISL_1241728	.B.1.620	Europe	Belgium	Liege	Hap_67	hCoV-19/Belgium/ULG-12917/2021	2021/3/1	2021/3/15
EPI_ISL_1315070	.B.1.617.2	Oceania	Australia	New-South-Wales_Sydney	Hap_1	hCoV-19/Australia/NSW-R0167/2021	2021/3/18	2021/3/23
EPI_ISL_1838677	.AY.1	Asia	India	Andhra-Pradesh_Tirupati	Hap_64	hCoV-19/India/AP-CCMB-BN992/2021	2021/4/7	2021/5/3
EPI_ISL_2574080	.AY.122	Europe	Switzerland	St-Gall	Hap_91	hCoV-19/Switzerland/SG-CLM-06089047/2021	2021/6/8	2021/6/17
EPI_ISL_431116	.B.1.621	North-America	Mexico	State-of-Mexico	Hap_15	hCoV-19/Mexico/MEX-LANGEBIO_IMSS_11690-NC/2021	2021/6/26	2021/7/15
EPI_ISL_757003	.B.1.1.7	Europe	United-Kingdom	England_MILK	Hap_60	hCoV-19/England/MILK-C7B514/2020	2020/12/15	2021/1/3
EPI_ISL_792680	.P.1	Asia	Japan		Hap_6	hCoV-19/Japan/IC-0561/2021	2021/1/2	2021/1/10
EPI_ISL_1841357	.B.1.617.2	Asia	India	Maharashtra_Mumbai	Hap_20	hCoV-19/India/MH-ICMR-NIV-INSAGOG-GSEQ-2212/2021	2021/3/31	2021/5/3
EPI_ISL_2171861	.AY.4	Europe	United-Kingdom	England_QEUH	Hap_26	hCoV-19/England/QEUH-157DD0F/2021	2021/5/11	2021/5/20
EPI_ISL_2481656	.AY.44	North-America	USA	Arkansas	Hap_71	hCoV-19/USA/AR-CDC-LC0067427/2021	2021/5/22	2021/6/10
EPI_ISL_2482218	.B.1.617.2	North-America	USA	Texas	Hap_78	hCoV-19/USA/TX-CDC-LC0068083/2021	2021/5/29	2021/6/10
EPI_ISL_2626037	.AY.70	Europe	Belgium	Brussels	Hap_52	hCoV-19/Belgium/MBLGPF224783/2021	2021/6/7	2021/6/21
EPI_ISL_2712998	.B.1.617.2	North-America	USA	Texas_Kerr	Hap_83	hCoV-19/USA/TX-DSHS-6944/2021	2021/6/15	2021/6/28
EPI_ISL_2017781	.B.1.617.2	Asia	India	Gujarat_Ahmedabad	Hap_84	hCoV-19/India/GJ-GBRC675a/2021	2021/4/21	2021/5/11
EPI_ISL_1912375	.AY.1	Europe	United-Kingdom	England_ALDP	Hap_27	hCoV-19/England/ALDP-1545F37/2021	2021/4/28	2021/5/5
EPI_ISL_2004582	.B.1.617.2	Europe	United-Kingdom	England_ALDP	Hap_43	hCoV-19/England/ALDP-15575E5/2021	2021/5/1	2021/5/11
EPI_ISL_2182878	.B.1.617.2	North-America	USA	New-Jersey	Hap_33	hCoV-19/USA/NJ-CDC-LC0057140/2021	2021/5/8	2021/5/20
EPI_ISL_2554864	.AY.4	Europe	United-Kingdom	Scotland	Hap_53	hCoV-19/Scotland/QEUH-164AF7D/2021	2021/6/6	2021/6/16
EPI_ISL_2908639	.AY.9	Europe	United-Kingdom	England_MILK	Hap_56	hCoV-19/England/MILK-186588E/2021	2021/7/3	2021/7/12
EPI_ISL_431154	.B.1.621	Europe	France	Ile-de-France	Hap_80	hCoV-19/France/IDF-HMN-21072080209/2021	2021/7/5	2021/7/16
EPI_ISL_1132668	.P.1.1	Europe	Italy	Emilia-Romagna	Hap_24	hCoV-19/Italy/EMR-064126-004/2021	2021/2/18	2021/3/3
EPI_ISL_2086795	.P.1	Europe	Switzerland	Zurich	Hap_44	hCoV-19/Switzerland/ZH-UZH-IMV-3ba47ae5/2021	2021/4/25	2021/5/13
EPI_ISL_7136771	.BA.1.17	North-America	USA	Utah	Hap_68	hCoV-19/USA/UT-UPHL-211203694594/2021	2021/12/1	2021/12/4
EPI_ISL_8077663	.BA.1.1	North-America	USA	Florida	Hap_57	hCoV-19/USA/FL-CDC-ASC210624196/2021	2021/12/13	2021/12/25
EPI_ISL_7995622	.BA.1.13	Europe	Switzerland	Geneva	Hap_55	hCoV-19/Switzerland/GE-HUG-36357493/2021	2021/12/11	2021/12/23
EPI_ISL_7795619	.BA.1.20	South-America	Brazil	Minas-Gerais_Belo-Horizonte	Hap_66	hCoV-19/Brazil/MG-FUNED-210815002477/2021	2021/12/11	2021/12/17
EPI_ISL_7337454	.BA.1.1.1	Africa	South-Africa	Gauteng	Hap_79	hCoV-19/SouthAfrica/NICD-N21709/2021	2021/11/19	2021/12/8
EPI_ISL_6704868	.BA.1.18	Africa	South-Africa	Gauteng	Hap_38	hCoV-19/SouthAfrica/NICD-N21669/2021	2021/11/20	2021/11/25
EPI_ISL_7415731	.BA.1.15	North-America	USA	Texas_Houston	Hap_19	hCoV-19/USA/TX-HMH-MCoV-68492/2021	2021/12/1	2021/12/9
EPI_ISL_8369802	.BA.1.1	North-America	USA	Florida	Hap_76	hCoV-19/USA/FL-CDC-ASC210632019/2021	2021/12/20	2022/1/4
EPI_ISL_7415721	.BA.1.15	North-America	USA	Texas_Houston	Hap_11	hCoV-19/USA/TX-HMH-MCoV-68482/2021	2021/12/1	2021/12/9
EPI_ISL_7550076	.BA.1.14	South-America	Brazil	Distrito-Federal_Brasilia	Hap_77	hCoV-19/Brazil/DF-IAL6922/2021	2021/12/1	2021/12/12
EPI_ISL_7605979	.BA.1.21	Europe	Switzerland	Zurich	Hap_69	hCoV-19/Switzerland/ZH-UZH-IMV-3ba579cb/2021	2021/12/2	2021/12/13
EPI_ISL_7954434	.BA.1.18	Europe	Austria	Vienna	Hap_22	hCoV-19/Austria/AGES-163928/2021	2021/12/2	2021/12/22
EPI_ISL_7635857	.BA.1.17	Europe	Croatia	Zagreb-County	Hap_29	hCoV-19/Croatia/HZJZ-1002/2021	2021/12/6	2021/12/14
EPI_ISL_6670244	.BA.1.17	Africa	Botswana	South-East_Greater-Gaborone_Gaborone	Hap_14	hCoV-19/Botswana/R40B61_BHP_3321001244/2021	2021/11/11	2021/11/24
EPI_ISL_6704876	.BA.1	Africa	South-Africa	Gauteng	Hap_46	hCoV-19/SouthAfrica/NICD-N21677/2021	2021/11/20	2021/11/25
EPI_ISL_7427856	.BA.1.21	Europe	Germany	Hesse	Hap_86	hCoV-19/Germany/HE-RKI-I-358947/2021	2021/11/24	2021/12/9
EPI_ISL_7605624	.BA.1.18	Africa	South-Africa	Limpopo	Hap_62	hCoV-19/SouthAfrica/NICD-N22312/2021	2021/11/25	2021/12/13
EPI_ISL_6892620	.BA.1.20	Europe	Portugal		Hap_10	hCoV-19/Portugal/PT21715/2021	2021/11/27	2021/11/30
EPI_ISL_6913917	.BA.1.17	South-America	Brazil	Sao-Paulo_Guarulhos	Hap_9	hCoV-19/Brazil/SP-IAL-6479/2021	2021/11/27	2021/12/1
EPI_ISL_7220176	.BA.1	Europe	Greece		Hap_82	hCoV-19/Greece/Crete/2021	2021/11/29	2021/12/6
EPI_ISL_7823398	.BA.1.13	Africa	Uganda		Hap_85	hCoV-19/Uganda/UG1087/2021	2021/12/2	2021/12/18
EPI_ISL_7880938	.BA.1.20	North-America	USA	Wisconsin_Dane	Hap_89	hCoV-19/USA/WI-UW-7098/2021	2021/12/14	2021/12/20
EPI_ISL_8093203	.BA.1	North-America	USA	New-York_New-York-City	Hap_51	hCoV-19/USA/NY-PRL-2021_1219_03A04/2021	2021/12/18	2021/12/27
EPI_ISL_8315042	.BA.1.1.1	Europe	Germany	Berlin	Hap_25	hCoV-19/Germany/BE-ChVir-LB-211230-4661/2021	2021/12/23	2022/1/3
EPI_ISL_8065435	.BA.1.20	North-America	USA	Wisconsin_Dane	Hap_58	hCoV-19/USA/WI-UW-7745/2021	2021/12/19	2021/12/25
EPI_ISL_8469307	.BA.1.1	North-America	USA	Hawaii	Hap_45	hCoV-19/USA/HI-CDC-LC0444614/2021	2021/12/21	2022/1/7
EPI_ISL_6590782	.BA.1	Asia	Hong-Kong		Hap_2	hCoV-19/HongKong/VM21044713-1/2021	2021/11/13	2021/11/22
